# Supplementary material for: LC-MS Profiling of Kakkonto and Identification of Ephedrine as a Key Component for Its Anti-Glycation Activity
Source: Molecules. 2023 May 29;28(11):4409. doi: 10.3390/molecules28114409 (PMC10254259; doi:10.3390/molecules28114409)
Supplement: Supplementary file 1 [file molecules-28-04409-s001.zip]

Archive with 1 entries (1 files):
- molecules-2386738-supplementary.pdf
